# Supplementary material for: Hunter estimates of game density as a simple and efficient source of information for population monitoring: A comparison to targeted survey methods
Source: PLoS One. 2021 Aug 23;16(8):e0256580. doi: 10.1371/journal.pone.0256580 (PMC8382201; doi:10.1371/journal.pone.0256580)
Supplement: S1 Dataset — Densities were obtained as hunter estimates and estimates from targeted survey methods (i.e., spotlight counts, strip counts, male call counts, and complete counts). These data are plotted in Fig 1. (CSV) [file pone.0256580.s001.csv]

year	species	Hunter estimate	Spotlight count	Strip count	Male call count	Complete count
1960	Vulpes vulpes	0.051229508	NA	NA	NA	NA
1961	Vulpes vulpes	0.049847964	NA	NA	NA	NA
1962	Vulpes vulpes	0.099695927	NA	NA	NA	NA
1963	Vulpes vulpes	0.074771946	NA	NA	NA	NA
1964	Vulpes vulpes	0.099695927	NA	NA	NA	NA
1965	Vulpes vulpes	0.133422282	NA	NA	NA	NA
1966	Vulpes vulpes	0.200133422	NA	NA	NA	NA
1967	Vulpes vulpes	0.200133422	NA	NA	NA	NA
1968	Vulpes vulpes	0.246831221	NA	NA	NA	NA
1969	Vulpes vulpes	0.220146765	NA	NA	NA	NA
1970	Vulpes vulpes	0.200133422	NA	NA	NA	NA
1971	Vulpes vulpes	0.200133422	NA	NA	NA	NA
1972	Vulpes vulpes	0.113408939	NA	NA	NA	NA
1973	Vulpes vulpes	0.133422282	NA	NA	NA	NA
1974	Vulpes vulpes	0.200133422	NA	NA	NA	NA
1975	Vulpes vulpes	0.313542362	NA	NA	NA	NA
1976	Vulpes vulpes	0.206804536	NA	NA	NA	NA
1977	Vulpes vulpes	0.266844563	NA	NA	NA	NA
1978	Vulpes vulpes	0.166777852	NA	NA	NA	NA
1979	Vulpes vulpes	0.166777852	NA	NA	NA	NA
1980	Vulpes vulpes	0.293529019	NA	NA	NA	NA
1981	Vulpes vulpes	0.200133422	NA	NA	NA	NA
1982	Vulpes vulpes	0.166777852	NA	NA	NA	NA
1983	Vulpes vulpes	0.160106738	NA	NA	NA	NA
1984	Vulpes vulpes	0.140093396	NA	NA	NA	NA
1985	Vulpes vulpes	0.100066711	NA	NA	NA	NA
1986	Vulpes vulpes	0.100066711	NA	NA	NA	NA
1987	Vulpes vulpes	0.155279503	NA	NA	NA	NA
1988	Vulpes vulpes	0.155279503	NA	NA	NA	NA
1989	Vulpes vulpes	0.093167702	NA	NA	NA	NA
1990	Vulpes vulpes	0.103519669	NA	NA	NA	NA
1991	Vulpes vulpes	0.155279503	NA	NA	NA	NA
1992	Vulpes vulpes	0.155279503	NA	NA	NA	NA
1993	Vulpes vulpes	0.227743271	NA	NA	NA	NA
1994	Vulpes vulpes	0.341614907	NA	NA	NA	NA
1995	Vulpes vulpes	0.207039337	NA	NA	NA	NA
1996	Vulpes vulpes	0.258799172	NA	NA	NA	NA
1997	Vulpes vulpes	0.82815735	0.939999962	NA	NA	NA
1998	Vulpes vulpes	1.915113872	1.060000038	NA	NA	NA
1999	Vulpes vulpes	1.778017241	1.110000038	NA	NA	NA
2000	Vulpes vulpes	1.5625	1.130000019	NA	NA	NA
2001	Vulpes vulpes	1.163793103	0.839999962	NA	NA	NA
2002	Vulpes vulpes	0.818965517	0.8	NA	NA	NA
2003	Vulpes vulpes	0.711206897	0.75	NA	NA	NA
2004	Vulpes vulpes	0.495689655	0.719999981	NA	NA	NA
2005	Vulpes vulpes	0.763520679	0.769999981	NA	NA	NA
2006	Vulpes vulpes	0.742311771	0.74000001	NA	NA	NA
2007	Vulpes vulpes	0.65747614	0.6	NA	NA	NA
2008	Vulpes vulpes	0.530222694	0.65	NA	NA	NA
2009	Vulpes vulpes	0.604453871	0.59000001	NA	NA	NA
2010	Vulpes vulpes	0.636267232	0.370000005	NA	NA	NA
2011	Vulpes vulpes	0.371155885	0.35	NA	NA	NA
2012	Vulpes vulpes	0.477200424	0.40999999	NA	NA	NA
2013	Vulpes vulpes	0.424178155	0.519999981	NA	NA	NA
2014	Vulpes vulpes	0.424178155	0.75	NA	NA	NA
1960	Lepus europaeus	42.5204918	NA	49	NA	NA
1961	Lepus europaeus	33.89661532	NA	56.70000076	NA	NA
1962	Lepus europaeus	44.86316734	NA	44.09999847	NA	NA
1963	Lepus europaeus	59.81755645	NA	58.90000153	NA	NA
1964	Lepus europaeus	49.84796371	NA	30.79999924	NA	NA
1965	Lepus europaeus	46.69779853	NA	22.70000076	NA	NA
1966	Lepus europaeus	16.67778519	NA	23.39999962	NA	NA
1967	Lepus europaeus	20.01334223	NA	41.20000076	NA	NA
1968	Lepus europaeus	30.68712475	NA	33.40000153	NA	NA
1969	Lepus europaeus	32.02134757	NA	36.29999924	NA	NA
1970	Lepus europaeus	21.34756504	NA	25.39999962	NA	NA
1971	Lepus europaeus	27.35156771	NA	28.29999924	NA	NA
1972	Lepus europaeus	26.0173449	NA	30.29999924	NA	NA
1973	Lepus europaeus	22.4149433	NA	32	NA	NA
1974	Lepus europaeus	23.74916611	NA	34.70000076	NA	NA
1975	Lepus europaeus	21.41427618	NA	32.40000153	NA	NA
1976	Lepus europaeus	25.55036691	NA	34.40000153	NA	NA
1977	Lepus europaeus	22.81521014	NA	27.10000038	NA	NA
1978	Lepus europaeus	16.01067378	NA	18	NA	NA
1979	Lepus europaeus	14.67645097	NA	18.20000076	NA	NA
1980	Lepus europaeus	8.672448299	NA	14.39999962	NA	NA
1981	Lepus europaeus	10.00667111	NA	NA	NA	NA
1982	Lepus europaeus	8.005336891	NA	NA	NA	NA
1983	Lepus europaeus	8.338892595	NA	NA	NA	NA
1984	Lepus europaeus	11.00733823	NA	17.70000076	NA	NA
1985	Lepus europaeus	9.006004003	NA	NA	NA	NA
1986	Lepus europaeus	7.338225484	NA	NA	NA	NA
1987	Lepus europaeus	13.76811594	NA	NA	NA	NA
1988	Lepus europaeus	12.93995859	NA	14.60000038	NA	NA
1989	Lepus europaeus	14.49275362	NA	NA	NA	NA
1990	Lepus europaeus	15.01035197	NA	NA	NA	NA
1991	Lepus europaeus	12.42236025	NA	NA	NA	NA
1992	Lepus europaeus	14.49275362	NA	NA	NA	NA
1993	Lepus europaeus	11.38716356	NA	NA	NA	NA
1994	Lepus europaeus	9.523809524	NA	NA	NA	NA
1995	Lepus europaeus	8.799171843	NA	NA	NA	NA
1996	Lepus europaeus	7.246376812	NA	NA	NA	NA
1997	Lepus europaeus	6.211180124	7.900000095	NA	NA	NA
1998	Lepus europaeus	4.658385093	7.5	NA	NA	NA
1999	Lepus europaeus	4.525862069	7.199999809	NA	NA	NA
2000	Lepus europaeus	3.879310345	6.5	NA	NA	NA
2001	Lepus europaeus	3.17887931	5.199999809	NA	NA	NA
2002	Lepus europaeus	3.771551724	3.900000095	NA	NA	NA
2003	Lepus europaeus	3.232758621	NA	NA	NA	NA
2004	Lepus europaeus	3.879310345	NA	NA	NA	NA
2005	Lepus europaeus	4.241781548	NA	NA	NA	NA
2006	Lepus europaeus	4.13573701	5.5	NA	NA	NA
2007	Lepus europaeus	2.969247084	4.400000095	NA	NA	NA
2008	Lepus europaeus	4.453870626	4.900000095	NA	NA	NA
2009	Lepus europaeus	4.665959703	2.799999952	NA	NA	NA
2010	Lepus europaeus	4.87804878	5	NA	NA	NA
2011	Lepus europaeus	5.408271474	6.099999905	NA	NA	NA
2012	Lepus europaeus	5.514316013	4.199999809	NA	NA	NA
2013	Lepus europaeus	5.832449629	3.299999952	NA	NA	NA
2014	Lepus europaeus	6.044538706	3.1	NA	NA	NA
1960	Perdix perdix	15.36885246	NA	NA	NA	NA
1961	Perdix perdix	12.96047056	NA	NA	NA	NA
1962	Perdix perdix	13.95742984	NA	NA	NA	NA
1963	Perdix perdix	7.477194557	NA	NA	NA	NA
1964	Perdix perdix	12.46199093	NA	NA	NA	NA
1965	Perdix perdix	13.34222815	NA	NA	NA	NA
1966	Perdix perdix	13.34222815	NA	10.049	NA	NA
1967	Perdix perdix	13.34222815	NA	30.024	NA	NA
1968	Perdix perdix	10.4736491	NA	19.81568	NA	NA
1969	Perdix perdix	15.91060707	NA	24.27552	NA	NA
1970	Perdix perdix	7.00466978	NA	10.049	NA	NA
1971	Perdix perdix	9.006004003	NA	15.93572	NA	NA
1972	Perdix perdix	10.00667111	NA	17.18567	NA	NA
1973	Perdix perdix	11.34089393	NA	23.91047	NA	NA
1974	Perdix perdix	14.00933956	NA	27.50903	NA	NA
1975	Perdix perdix	18.67911941	NA	30.70575	NA	NA
1976	Perdix perdix	27.41827885	NA	25.26308	NA	NA
1977	Perdix perdix	13.34222815	NA	14.337	NA	NA
1978	Perdix perdix	3.335557038	NA	5.22207	NA	NA
1979	Perdix perdix	2.001334223	NA	3.97847	NA	NA
1980	Perdix perdix	2.001334223	NA	3.21983	NA	NA
1981	Perdix perdix	2.001334223	NA	2.96487	NA	NA
1982	Perdix perdix	1.667778519	NA	2.58048	NA	NA
1983	Perdix perdix	2.60173449	NA	3.85268	NA	NA
1984	Perdix perdix	2.735156771	NA	4.47903	NA	NA
1985	Perdix perdix	3.669112742	NA	6.07712	NA	NA
1986	Perdix perdix	4.002668446	NA	6.56	NA	NA
1987	Perdix perdix	3.933747412	NA	5.59008	NA	NA
1988	Perdix perdix	3.105590062	NA	6.91943	NA	NA
1989	Perdix perdix	4.140786749	NA	9.02687	NA	NA
1990	Perdix perdix	5.175983437	NA	12.98903	NA	NA
1991	Perdix perdix	6.211180124	NA	NA	12.2	NA
1992	Perdix perdix	5.175983437	NA	NA	11.4	NA
1993	Perdix perdix	4.658385093	NA	NA	10.2	NA
1994	Perdix perdix	3.105590062	NA	NA	7.7	NA
1995	Perdix perdix	5.175983437	NA	NA	5.7	NA
1996	Perdix perdix	4.658385093	NA	NA	4.9	NA
1997	Perdix perdix	2.48447205	NA	NA	3.4	NA
1998	Perdix perdix	2.070393375	NA	NA	0.9	NA
1999	Perdix perdix	0.754310345	NA	NA	1.9	NA
2000	Perdix perdix	1.131465517	NA	NA	1.6	NA
2001	Perdix perdix	0.969827586	NA	NA	1.9	NA
2002	Perdix perdix	1.056034483	NA	NA	1.2	NA
2003	Perdix perdix	1.077586207	NA	NA	0.6	NA
2004	Perdix perdix	0.484913793	NA	NA	0.6	NA
2005	Perdix perdix	0.445387063	NA	NA	0.8	NA
2006	Perdix perdix	0.509013786	NA	NA	0.9	NA
2007	Perdix perdix	0.46659597	NA	NA	0.3	NA
2008	Perdix perdix	0.371155885	NA	NA	2.3	NA
2009	Perdix perdix	0.477200424	NA	NA	1.6	NA
2010	Perdix perdix	0.689289502	NA	NA	0.9	NA
2011	Perdix perdix	0.551431601	NA	NA	0.3	NA
2012	Perdix perdix	0.477200424	NA	NA	0.9	NA
2013	Perdix perdix	0.424178155	NA	NA	0.3	NA
2014	Perdix perdix	0.424178155	NA	NA	0.6	NA
1960	Capreolus capreolus	3.632172131	NA	NA	NA	NA
1961	Capreolus capreolus	5.363640895	NA	NA	NA	NA
1962	Capreolus capreolus	4.984796371	NA	NA	NA	NA
1963	Capreolus capreolus	4.237076915	NA	NA	NA	NA
1964	Capreolus capreolus	5.78236379	NA	NA	NA	NA
1965	Capreolus capreolus	4.469646431	NA	NA	NA	NA
1966	Capreolus capreolus	3.602401601	NA	NA	NA	4.599999905
1967	Capreolus capreolus	4.22281521	NA	NA	NA	5.599999905
1968	Capreolus capreolus	4.829886591	NA	NA	NA	6.300000191
1969	Capreolus capreolus	5.983989326	NA	NA	NA	7.900000095
1970	Capreolus capreolus	4.002668446	NA	NA	NA	5.400000095
1971	Capreolus capreolus	3.202134757	NA	NA	NA	4.199999809
1972	Capreolus capreolus	3.729152769	NA	NA	NA	4.900000095
1973	Capreolus capreolus	4.309539693	NA	NA	NA	5.599999905
1974	Capreolus capreolus	5.003335557	NA	NA	NA	7.099999905
1975	Capreolus capreolus	6.204136091	NA	NA	NA	8.600000381
1976	Capreolus capreolus	7.204803202	NA	NA	NA	9.5
1977	Capreolus capreolus	7.00466978	NA	NA	NA	10
1978	Capreolus capreolus	10.84723149	NA	NA	NA	12
1979	Capreolus capreolus	4.869913276	NA	NA	NA	6.5
1980	Capreolus capreolus	4.969979987	NA	NA	NA	6.800000191
1981	Capreolus capreolus	6.537691795	NA	NA	NA	7.099999905
1982	Capreolus capreolus	7.138092061	NA	NA	NA	7.800000191
1983	Capreolus capreolus	7.00466978	NA	NA	NA	7.599999905
1984	Capreolus capreolus	7.738492328	NA	NA	NA	8.399999619
1985	Capreolus capreolus	8.005336891	NA	NA	NA	9
1986	Capreolus capreolus	8.539026017	NA	NA	NA	10.30000019
1987	Capreolus capreolus	5.279503106	NA	NA	NA	7.800000191
1988	Capreolus capreolus	3.623188406	NA	NA	NA	6.900000095
1989	Capreolus capreolus	4.658385093	NA	NA	NA	9.199999809
1990	Capreolus capreolus	5.175983437	NA	NA	NA	11.39999962
1991	Capreolus capreolus	5.900621118	NA	NA	NA	13.30000019
1992	Capreolus capreolus	9.316770186	NA	NA	NA	14.19999981
1993	Capreolus capreolus	9.83436853	NA	NA	NA	12.89999962
1994	Capreolus capreolus	8.695652174	NA	NA	NA	12.10000038
1995	Capreolus capreolus	9.937888199	NA	NA	NA	10.19999981
1996	Capreolus capreolus	9.368530021	NA	NA	NA	11.30000019
1997	Capreolus capreolus	8.488612836	NA	NA	NA	10.30000019
1998	Capreolus capreolus	7.556935818	NA	NA	NA	9.899999619
1999	Capreolus capreolus	7.543103448	NA	NA	NA	9.800000191
2000	Capreolus capreolus	7.219827586	NA	NA	NA	9.100000381
2001	Capreolus capreolus	7.823275862	NA	NA	NA	10.80000019
2002	Capreolus capreolus	7.747844828	NA	NA	NA	9.300000191
2003	Capreolus capreolus	7.769396552	NA	NA	NA	9.600000381
2004	Capreolus capreolus	9.148706897	NA	NA	NA	10.30000019
2005	Capreolus capreolus	8.82290562	NA	NA	NA	9.600000381
2006	Capreolus capreolus	8.695652174	NA	NA	NA	10.39999962
2007	Capreolus capreolus	8.801696713	NA	NA	NA	10.30000019
2008	Capreolus capreolus	8.907741251	NA	NA	NA	10.60000038
2009	Capreolus capreolus	9.777306469	NA	NA	NA	11.69999981
2010	Capreolus capreolus	10.39236479	NA	NA	NA	12.39999962
2011	Capreolus capreolus	9.968186638	NA	NA	NA	11.89999962
2012	Capreolus capreolus	10.28632025	NA	NA	NA	12.30000019
2013	Capreolus capreolus	11.34676564	NA	NA	NA	13.39999962
2014	Capreolus capreolus	11.45281018	NA	NA	NA	14.19999981
